# Supplementary material for: Quantifying synergy and redundancy between networks
Source: Cell Rep Phys Sci. 2024 Apr 17;5(4):101892. doi: 10.1016/j.xcrp.2024.101892 (PMC11077508; doi:10.1016/j.xcrp.2024.101892)
Supplement: Data S1. MATLAB code to compute partial network decomposition [file mmc2.zip]

Archive with 1 entries (1 files):
- PartialNetworkDecomposition_GlobEff.m
